# Supplementary material for: Melatonin inhibits triple-negative breast cancer progression through the Lnc049808-FUNDC1 pathway
Source: Cell Death Dis. 2021 Jul 16;12(8):712. doi: 10.1038/s41419-021-04006-x (PMC8285388; doi:10.1038/s41419-021-04006-x)
Supplement: Supplementary file 1 — Table S1 [file 41419_2021_4006_MOESM1_ESM.xlsx]

## Sheet: Sheet1
The target sequences of shRNAs used in this study
Lentiviral shRNA	Species	Target Sequences
sh-NC	Mouse	GCTTCGCGCCGTAGTCTTA
sh-FUNDC1#1	Mouse	CCGGGATAAAGAAGCGAGCAAATAACTCGAGTTATTTGCTCGCTTCTTTATCTTTTTTG
sh-FUNDC1#2	Mouse	CCGGCCAAGCTAGTATCTCCTGTAACTCGAGTTACAGGAGATACTAGCTTGGTTTTTTG
sh-FUNDC1#3	Mouse	CCGGGACAGATAAAGAAGCGAGCAACTCGAGTTGCTCGCTTCTTTATCTGTCTTTTTTG
Primer sequences for qRT-PCRs used in this study
Construct	Species	Direction	Sequence (5' - 3')
FUNDC1	Human	Forward	CCTCCCCAAGACTATGAAAGTGA
		Reverse	AAACACTCGATTCCACCACTG
FUNDC1	Mouse	Forward	AGCGATGACGAATCATACGAAG
		Reverse	CCACCCATTACAATCTGAGTAGC
β-actin	Human	Forward	AGCGAGCATCCCCCAAAGTT
		Reverse	GGGCACGAAGGCTCATCATT
β-actin	Mouse	Forward	GTGACGTTGACATCCGTAAAGA
		Reverse	GCCGGACTCATCGTACTCC
